# Supplementary material for: Validation of an Abbreviated Scale of the CENVI Questionnaire to Evaluate the Perception of School Violence and Coexistence Management of Chilean Students: Differences between Pandemic and Post-Pandemic
Source: Behav Sci (Basel). 2023 Aug 17;13(8):686. doi: 10.3390/bs13080686 (PMC10451708; doi:10.3390/bs13080686)
Supplement: Supplementary file 1 [file behavsci-13-00686-s001.zip]

Archive with 2 entries (2 files):
- BBDD.sav
- CENVI_27.xlsx
