# Supplementary material for: Validation of an Abbreviated Scale of the CENVI Questionnaire to Evaluate the Perception of School Violence and Coexistence Management of Chilean Students: Differences between Pandemic and Post-Pandemic
Source: Behav Sci (Basel). 2023 Aug 17;13(8):686. doi: 10.3390/bs13080686 (PMC10451708; doi:10.3390/bs13080686)
Supplement: Supplementary file 1 [file behavsci-13-00686-s001.zip › CENVI_27.xlsx]

## Sheet: Charge IN
Ítems		Factor 1	Factor 2	Factor 3	Factor 4	Factor 5	Factor 6	Factor 7	Factor 8	Factor 9	Factor 10	Factor 11	Factor 12	Factor 13	Factor 14	Factor 15	Factor 16	Factor 17	Factor 18	Factor 19	Factor 20
1		0.755	0.81	0.77	0.824	0.805	0.81	0.794	0.741	0.771
2		0.814	0.778	0.76	0.814	0.75	0.791	0.852	0.792	0.822													How to cite the use of this sheet:
3		0.68	0.879	0.814	0.871	0.839	0.791	0.656	0.7	0.795													Muñoz-Troncoso, F.; Cuadrado-Gordillo, I.; Riquelme-Mella, E.; Miranda- Zapata, E.; Ortiz-Velosa, E.
4																							Perception of School Violence: Indicators of Normalization in Mapuche and Non-Mapuche Students.
5																							Int. J. Environ. Res. Public Health 2022, 19
6
7
8
9
10
11
12
13
14
15
16
17
18
19
20
21
22
23
24
25
26
27
28
29
30
31
32
33
34
35
36
37
38
39
40
41
42
43
44
45
46
47
48
49
50
51
52
53
54
55
56
57
58
59
60
61
62
63
64
65
66
67
68
69
70
71
72
73
74
75
76
77
78
79
80
81
82
83
84
85
86
87
88
89
90
91
92
93
94
95
96
97
98
99
100
101
102
103
104
105
106
107
108
109
110
111
112
113
114
115
116
117
118
119
120
121
122
123
124
125
126
127
128
129
130
131
132
133
134
135
136
137
138
139
140
141
142
143
144
145
146
147
148
149
150
151
152
153
154
155
156
157
158
159
160
161
162
163
164
165
166
167
168
169
170
171
172
173
174
175
176
177
178
179
180
181
182
183
184
185
186
187
188
189
190
191
192
193
194
195
196
197
198
199
200
201
202
203
204
205
206
207
208
209
210
211
212
213
214
215
216
217
218
219
220
221
222
223
224
225
226
227
228
229
230
231
232
233
234
235
236
237
238
239
240
241
242
243
244
245
246
247
248
249
250
251
252
253
254
255
256
257
258
259
260
261
262
263
264
265
266
267
268
269
270
271
272
273
274
275
276
277
278
279
280
281
282
283
284
285
286
287
288
289
290
291
292
293
294
295
296
297
298
299
300
301
302
303
304
305
306
307
308
309
310
311
312
313
314
315
316
317
318
319
320
321
322
323
324
325
326
327
328
329
330
331
332
333
334
335
336
337
338
339
340
341
342
343
344
345
346
347
348
349
350
351
352
353
354
355
356
357
358
359
360
361
362
363
364
365
366
367
368
369
370
371
372
373
374
375
376
377
378
379
380
381
382
383
384
385
386
387
388
389
390
391
392
393
394
395
396
397
398
399
400
401
402
403
404
405
406
407
408
409
410
411
412
413
414
415
416
417
418
419
420
421
422
423
424
425
426
427
428
429
430
431
432
433
434
435
436
437
438
439
440
441
442
443
444
445
446
447
448
449
450
451
452
453
454
455
456
457
458
459
460
461
462
463
464
465
466
467
468
469
470
471
472
473
474
475
476
477
478
479
480
481
482
483
484
485
486
487
488
489
490
491
492
493
494
495
496
497
498
499
500

## Sheet: Resultados1
FACTOR 1	Ítems total	3		FACTOR 2	Ítems total	3		FACTOR 3	Ítems total	3		FACTOR 4	Ítems total	3		FACTOR 5	Ítems total	3		FACTOR 6	Ítems total	3		FACTOR 7	Ítems total	3		FACTOR 8	Ítems total	3		FACTOR 9	Ítems total	3		FACTOR 10	Ítems total	0		FACTOR 11	Ítems total	0		FACTOR 12	Ítems total	0		FACTOR 13	Ítems total
Carga	Comunalidad	Unicidad		Carga	Comunalidad	Unicidad		Carga	Comunalidad	Unicidad		Carga	Comunalidad	Unicidad		Carga	Comunalidad	Unicidad		Carga	Comunalidad	Unicidad		Carga	Comunalidad	Unicidad		Carga	Comunalidad	Unicidad		Carga	Comunalidad	Unicidad		Carga	Comunalidad	Unicidad		Carga	Comunalidad	Unicidad		Carga	Comunalidad	Unicidad		Carga	Comunalidad
0.755	0.570025	0.429975		0.81	0.6561	0.3439		0.77	0.5929	0.4071		0.824	0.678976	0.321024		0.805	0.648025	0.351975		0.81	0.6561	0.3439		0.794	0.630436	0.369564		0.741	0.549081	0.450919		0.771	0.594441	0.405559
0.814	0.662596	0.337404		0.778	0.605284	0.394716		0.76	0.5776	0.4224		0.814	0.662596	0.337404		0.75	0.5625	0.4375		0.791	0.625681	0.374319		0.852	0.725904	0.274096		0.792	0.627264	0.372736		0.822	0.675684	0.324316
0.68	0.4624	0.5376		0.879	0.772641	0.227359		0.814	0.662596	0.337404		0.871	0.758641	0.241359		0.839	0.703921	0.296079		0.791	0.625681	0.374319		0.656	0.430336	0.569664		0.7	0.49	0.51		0.795	0.632025	0.367975
[truncated: 22 more columns]

## Sheet: Resultados2
Factor 1
Omega	0.794911
Ordinal	0.792784
AVE	0.565007
Factor 2
Omega	0.863022
Ordinal	0.861889
AVE	0.678008
Factor 3
Omega	0.824822
Ordinal	0.82445
AVE	0.611032
Factor 4
Omega	0.87494
Ordinal	0.874554
AVE	0.700071
Factor 5
Omega	0.840753
Ordinal	0.839865
AVE	0.638149
Factor 6
Omega	0.839668
Ordinal	0.839615
AVE	0.635821
Factor 7
Omega	0.813694
Ordinal	0.809024
AVE	0.595559
Factor 8
Omega	0.788977
Ordinal	0.787968
AVE	0.555448
Factor 9
Omega	0.838561
Ordinal	0.838274
AVE	0.63405
Factor 10
Omega
Ordinal
AVE
Factor 11
Omega
Ordinal
AVE
Factor 12
Omega
Ordinal
AVE
Factor 13
Omega
Ordinal
AVE
Factor 14
Omega
Ordinal
AVE
Factor 15
Omega
Ordinal
AVE
Factor 16
Omega
Ordinal
AVE
Factor 17
Omega
Ordinal
AVE
Factor 18
Omega
Ordinal
AVE
Factor 19
Omega
Ordinal
AVE
Factor 20
Omega
Ordinal
AVE

## Sheet: Report OUT
		Composite Reliability	Ordinal Alpha	Average Variance Extracted	Omega
	Factor 1	0.794911	0.792784	0.565007	0.794911		How to cite the use of this sheet:
	Factor 2	0.863022	0.861889	0.678008	0.863022		Muñoz-Troncoso, F.; Cuadrado-Gordillo, I.; Riquelme-Mella, E.; Miranda- Zapata, E.; Ortiz-Velosa, E.
	Factor 3	0.824822	0.82445	0.611032	0.824822		Perception of School Violence: Indicators of Normalization in Mapuche and Non-Mapuche Students.
	Factor 4	0.87494	0.874554	0.700071	0.87494		Int. J. Environ. Res. Public Health 2022, 19
	Factor 5	0.840753	0.839865	0.638149	0.840753
	Factor 6	0.839668	0.839615	0.635821	0.839668
	Factor 7	0.813694	0.809024	0.595559	0.813694
	Factor 8	0.788977	0.787968	0.555448	0.788977
	Factor 9	0.838561	0.838274	0.63405	0.838561
	Factor 10
	Factor 11
	Factor 12
	Factor 13
	Factor 14
	Factor 15
	Factor 16
	Factor 17
	Factor 18
	Factor 19
	Factor 20

## Sheet: CENVI27
		CENVI-74 Questionnaire
		How to cite:
		Muñoz-Troncoso, F.; Cuadrado-Gordillo, I.; Riquelme-Mella, E.; Muñoz-Troncoso, G.; Miranda-Zapata, E.; Bizama-Colihuinca, K. and Legaz-Vladímirskaya, E.; Validation of an Abbreviated Scale of the CENVI Questionnaire to Evaluate the Perception of School Violence and Coexistence Management of Chilean Students: Differences between Pandemic and Post-Pandemic. Behav. Sci. 2022
			1	2	3	4
VV	X1	Algunos estudiantes ponen sobrenombres molestos a sus compañeros/as.
	X2	Hay estudiantes que se burlan o insultan verbalmente a compañeros/as.
	X3	Hay compañeros/as que avergüenzan a otros haciéndole burlas con la persona que le gusta.
PV	X4	Hay estudiantes que golpean a compañeros/as dentro del colegio.
	X5	Algunos estudiantes pelean en las cercanías del colegio.
	X6	Ciertos estudiantes amenazan con golpes a otros compañeros/as para causarles miedo u obligarles a hacer cosas.
SE	X7	Hay estudiantes que no dejan entrar en su grupo a otros compañeros/as haciéndoles sentir que son inferiores.
	X8	Hay estudiantes que son discriminados o excluidos por su físico, o porque son lentos o algo les cuesta más que los demás compañeros/as.
	X9	Hay compañeros/as que avergüenzan o ridiculizan a otros para dañar su imagen, excluirlos o dejarles fuera de los encuentros sociales del curso.
DV	X10	En mi colegio algunos estudiantes ofenden, insultan o amenazan a otros a través de mensajes instantáneos por WhatsApp, Instagram, Facebook, TikTok, correo electrónico u otros.
	X11	Algunos estudiantes crean cuentas o perfiles en redes sociales con nombres falsos para difundir comentarios que avergüenzan o intimidan a otros.
	X12	Hay estudiantes que se apropian de la cuenta de YouTube, Instagram, TikTok, Facebook, Twitter o Correo de otros compañeros, para ver contenido privado, burlarse, amenazar o agredir.
TV	X13	En el colegio ciertos profesores hacen comentarios que ofenden o intimidan a algunos estudiantes.
	X14	Hay profesores que intencionan malas notas hacia determinados estudiantes.
	X15	Hay profesores que con sus manos toman fuertemente a los estudiantes para llamarles la atención o sacarlos de la sala.
RE	X16	En este colegio, reflexionamos junto a los profesores sobre las consecuencias que tiene el maltrato, la violencia o el abuso.
	X17	Los estudiantes reflexionamos junto a los profesores sobre situaciones que nos pueden llevar a conductas violentas.
	X18	Los profesores nos han enseñado a controlar el enojo y evitar la violencia para resolver pacíficamente los conflictos.
ED	X19	Los estudiantes tenemos espacios para hablar sobre los conflictos que ocurren entre compañeros y logramos llegar a acuerdos para resolverlos.
	X20	En este colegio los estudiantes hemos realizado acciones que nos han ayudado a disminuir la violencia y mejorar la convivencia.
	X21	En este colegio se organizan eventos como campañas y talleres para prevenir situaciones de violencia y acoso entre estudiantes.
AS	X22	En este colegio se aplican con claridad las sanciones cuando hay violencia o abuso entre compañeros/as.
	X23	En este colegio se refuerzan las normas sobre no hacer bromas pesadas, porque causan daño a los compañeros/as.
	X24	En este colegio cuando un estudiante acosa o violenta a otro, los padres son citados por el inspector o profesor jefe.
PA	X25	Los estudiantes participamos en la elaboración del reglamento de convivencia escolar, sus normas y sanciones.
	X26	Analizamos en grupo sobre el por qué de las normas del colegio.
	X27	Los estudiantes ayudamos para que se cumplan las normas acordadas.
